# Supplementary material for: The complex transmission seasonality of hand, foot, and mouth disease and its driving factors
Source: BMC Infect Dis. 2019 Jun 13;19:521. doi: 10.1186/s12879-019-4153-6 (PMC6567494; doi:10.1186/s12879-019-4153-6)
Supplement: Supplementary file 1 — RegressionData. The data used for the regression model. Data in this file include the meteorological data, the highway passenger traffic data, whether schools are in vacations or opening, and information of the Chinese Spring Festival period. (CSV 6 kb) [file 12879_2019_4153_MOESM1_ESM.csv]

City	Transmission	Temperature	Relative Humidity	Rain	Sun	School	Travel	Spring Festival	Absolute Humidity
ChongQing	235.3509128	5.475892857	77.66964286	16.975	16.7375	O	0.03885017	N	0.055030444
ChongQing	239.2130531	4.546428571	76.80357143	16.55	7.3	W	0.03885017	S	0.051433767
ChongQing	285.4535207	7.440178571	76.67857143	7.45	15.4875	W	0.101746961	S	0.062619814
ChongQing	398.7203007	8.483928571	73.8125	24.675	23.3875	W	0.101746961	S	0.063578815
ChongQing	548.4784752	9.976785714	75.26785714	32.9	26.35	O	0.018202576	S	0.07055659
ChongQing	606.9337261	13.87678571	74.22321429	52.95	49.525	O	0.018202576	N	0.089625643
ChongQing	502.1300363	13.41875	77.55357143	96.075	22.8	O	-0.023232414	N	0.090421296
ChongQing	378.4006363	17.29196429	80	135.95	30.4375	O	-0.023232414	N	0.118351602
ChongQing	326.5606493	19.69642857	73.46428571	134.2	62.475	O	-0.011191502	N	0.124255945
ChongQing	346.2517062	21.02142857	76.75	86.475	41.5125	O	-0.011191502	N	0.140203545
ChongQing	378.4472882	21.29732143	77.4375	168.65	43.25	O	0.014509881	N	0.144650839
ChongQing	352.2729942	23.51696429	77.85714286	185.95	45.9625	O	0.014509881	N	0.164879992
ChongQing	274.5756007	25.71196429	78.36964286	201.925	50	O	0.014509881	N	0.187698213
ChongQing	215.4647701	26.72946429	74.83035714	204.725	55.7625	S	-0.050991942	N	0.189785955
ChongQing	205.0042307	27.98035714	71.28571429	118.65	79.0375	S	-0.050991942	N	0.193599124
ChongQing	239.9034771	27.54553571	73.23214286	142	74.55	S	-0.067927646	N	0.193748062
ChongQing	301.9629657	27.57232143	69.51785714	153.2	78.875	S	-0.067927646	N	0.183380683
ChongQing	358.8490696	25.32857143	72.04464286	87.625	66.1625	O	-0.018529881	N	0.167729101
ChongQing	390.8591936	24.11071429	74.82142857	77.3	49.9875	O	-0.018529881	N	0.164213769
ChongQing	404.2024558	20.29285714	77.95535714	88.5	39.1625	O	0.035941858	N	0.13723355
ChongQing	409.710663	18.16071429	81.60714286	102.875	26.95	O	0.035941858	N	0.126462905
ChongQing	405.4519028	15.53125	83.15178571	95.6	22.5375	O	-0.031298393	N	0.110728977
ChongQing	383.579905	13.65625	80.72321429	63.85	24.475	O	-0.031298393	N	0.095582878
ChongQing	342.1204799	11.39285714	79.97321429	33.425	26.0125	O	-0.013417394	N	0.082607236
ChongQing	295.3754615	8.567857143	79.67857143	29.65	15.1625	O	-0.013417394	N	0.068394697
ChongQing	257.0330415	6.713333333	76.40833333	22.45	18.0125	O	-0.013417394	N	0.058209388
HeNan	622.2618497	-0.896785714	51.80357143	17.25	59.35	O	0.015978037	N	0.023909847
HeNan	767.9851542	-0.351071429	54.01071429	24.85	44.76	W	0.015978037	S	0.025227951
HeNan	974.8764757	2.087857143	61.975	44.6	53.97	W	0.141592194	S	0.035616863
HeNan	1184.698308	4.160357143	63.11428571	35.5	56.735	W	0.141592194	S	0.040915735
HeNan	1286.996529	5.8575	60.975	68.7	66.62	O	-0.064277646	S	0.043460142
HeNan	1168.273249	11.18857143	54.74642857	86.3	81.925	O	-0.064277646	N	0.056036402
HeNan	889.8384441	12.12214286	56.36785714	43.2	86.75	O	-0.014481299	N	0.060642211
HeNan	663.6488662	15.23428571	65.96071429	243.3	71.71	O	-0.014481299	N	0.085039862
HeNan	575.2147486	19.46535714	54.88571429	78	114.945	O	0.003485821	N	0.091794965
HeNan	610.3882389	20.31821429	63.56785714	196.475	89.975	O	0.003485821	N	0.111694108
HeNan	694.3979298	22.50357143	60.63214286	117.375	86.965	O	-0.041554402	N	0.120844437
HeNan	732.5255288	24.99535714	62.85	129.25	74.19	O	-0.041554402	N	0.144446744
HeNan	690.788088	26.95497619	65.53166667	180.9	82.185	O	-0.041554402	N	0.167698704
HeNan	636.3970441	27.02428571	73.575	395.925	62.32	S	-0.095701175	N	0.189538443
HeNan	627.3913712	26.695	78.33571429	440.975	67.38	S	-0.095701175	N	0.197908654
HeNan	666.7982306	26.74107143	79.31785714	227.95	61.155	S	-0.025428146	N	0.20159478
HeNan	715.942092	25.0125	79.19285714	425.825	59.265	S	-0.025428146	N	0.182419879
HeNan	730.1477983	22.55714286	79.74285714	349.925	55.195	O	0.017358713	N	0.159829164
HeNan	710.5428739	20.38	79.35714286	238.275	49.73	O	0.017358713	N	0.140868571
HeNan	691.795548	18.08285714	74.01071429	91.85	59.065	O	0.057633884	N	0.114392535
HeNan	701.2487866	16.99214286	68.375	64.225	61.325	O	0.057633884	N	0.098939838
HeNan	721.4330661	13.0475	70.23928571	73.725	57.64	O	-0.025736455	N	0.079924291
HeNan	711.7713381	9.143214286	69.89285714	140.15	52.99	O	-0.025736455	N	0.06235746
HeNan	647.7538585	6.641071429	62.375	65.25	73.495	O	0.039307947	N	0.046619543
HeNan	578.2864734	3.888214286	59.18571429	29.325	61.705	O	0.039307947	N	0.036903965
HeNan	557.7543448	1.374	52.4	1.7	74.475	O	0.039307947	N	0.02784348
AnHui	288.9831847	1.050357143	62.11785714	51.4	58.99	O	0.006336695	N	0.032907337
AnHui	321.7864897	1.556071429	66.88928571	104.375	44.715	W	0.006336695	S	0.036101689
AnHui	390.6332739	4.310357143	74.67857143	111.275	46.98	W	0.132710497	S	0.05002253
AnHui	495.5676753	5.580714286	70.01785714	104.75	64.72	W	0.132710497	S	0.049954672
AnHui	593.8610171	6.586785714	70.36428571	179.2	60.26	O	0.010827628	S	0.052817219
AnHui	601.5752946	12.06178571	65.21785714	175.575	77.085	O	0.010827628	N	0.070445468
AnHui	501.9712994	12.69928571	63.375	111.5	79.855	O	-0.029081786	N	0.070730416
AnHui	401.9432273	16.17571429	70.00714286	298.475	69.89	O	-0.029081786	N	0.095899086
AnHui	367.2057972	20.05	58.79285714	116.775	114.215	O	0.004783639	N	0.101780418
AnHui	401.321752	21.67071429	66.275	230.675	95.525	O	0.004783639	N	0.125835424
AnHui	452.7756045	22.66178571	65.75357143	156.175	85.435	O	-0.021068588	N	0.132895525
AnHui	449.5272216	24.43142857	73.9	327.425	63.795	O	-0.021068588	N	0.16479427
AnHui	384.6799927	26.86811905	76.06595238	478.85	74.26	O	-0.021068588	N	0.193905562
AnHui	326.3083046	27.95142857	78.74285714	624.9	68.495	S	-0.038831492	N	0.213715983
AnHui	315.9763354	28.13321429	79.9	416.275	78.7	S	-0.038831492	N	0.218852948
AnHui	351.1294147	28.15142857	80.87142857	446.6	77.08	S	-0.011905319	N	0.221252594
AnHui	400.2243228	27.38035714	81.39285714	429.95	71.375	S	-0.011905319	N	0.21401488
AnHui	420.5232406	24.52285714	82.10714286	357.925	57.975	O	-0.016224656	N	0.184038978
AnHui	408.1894231	23.23142857	80.075	151.65	54.325	O	-0.016224656	N	0.167686229
AnHui	393.5287763	19.91642857	75.525	141.825	62.295	O	0.012720698	N	0.130151009
AnHui	400.9585164	18.81571429	70.60357143	66.125	71.1	O	0.012720698	N	0.11394321
AnHui	419.245114	15.06035714	73.25	86.25	59.995	O	-0.028644557	N	0.094721021
AnHui	418.1906314	11.52642857	74.34642857	201.85	58.78	O	-0.028644557	N	0.077406243
AnHui	376.9378194	8.697142857	68.08928571	63.95	75.77	O	-0.024203805	N	0.058561215
AnHui	323.5328681	5.943928571	66.875	100.65	62.78	O	-0.024203805	N	0.048146757
AnHui	289.1874777	3.18	61.75666667	12.75	75.015	O	-0.024203805	N	0.037103502
