# Supplementary material for: The complex transmission seasonality of hand, foot, and mouth disease and its driving factors
Source: BMC Infect Dis. 2019 Jun 13;19:521. doi: 10.1186/s12879-019-4153-6 (PMC6567494; doi:10.1186/s12879-019-4153-6)
Supplement: Supplementary file 3 — The number of births and population in Anhui, Henan and Chongqing from 2008 to 2011. (XLSX 8 kb) [file 12879_2019_4153_MOESM3_ESM.xlsx]

## Sheet: Sheet1
year	Anhui	Henan	Chongqing
2008	625780	1076698	286728
2009	801322	1086261	283036
2010	755651	1083239	264524
2011	729887	1085253	288392
pop
year	Anhui	Henan	Chongqing
2008	61351005	94281824	28388795
2009	61310053	94869969	28590005
2010	59500073	94031200	28846198
2011	59680017	93880000	29190007
